# Supplementary material for: Plasmon Hybridizations in Compound Nanorod–Nanohole Arrays
Source: Nanomaterials (Basel). 2023 Jul 23;13(14):2135. doi: 10.3390/nano13142135 (PMC10383225; doi:10.3390/nano13142135)
Supplement: Supplementary file 1 [file nanomaterials-13-02135-s001.zip]

Archive with 1 entries (1 files):
- nanomaterials-2499379-supplementary.pdf
